# Supplementary material for: Proteome Profile Changes Induced by Heterologous Overexpression of Mycobacterium tuberculosis-Derived Antigens PstS-1 (Rv0934) and Ag85B (Rv1886c) in Mycobacterium microti
Source: Biomolecules. 2022 Dec 8;12(12):1836. doi: 10.3390/biom12121836 (PMC9775975; doi:10.3390/biom12121836)
Supplement: Supplementary file 1 [file biomolecules-12-01836-s001.zip]

Archive with 1 entries (1 files):
- biomolecules-1941840-supplementary.pdf
